# Supplementary material for: RNA Processing Factors Swd2.2 and Sen1 Antagonize RNA Pol III-Dependent Transcription and the Localization of Condensin at Pol III Genes
Source: PLoS Genet. 2014 Nov 13;10(11):e1004794. doi: 10.1371/journal.pgen.1004794 (PMC4230746; doi:10.1371/journal.pgen.1004794)
Supplement: Table S1 — Primers used in this study. (XLSX) [file pgen.1004794.s013.xlsx]

## Sheet: Feuil1
Table S1: List of the qPCR primers used in this study
Accession number	Name on Figure	Name	Sequence	Use
Non transcribed region	NT	NTqL1	aagaggtttgctgtggttagg	ChIP
		NTqR1	tgaaccgacatctaacaaactcc
central domain of the centromeres on chromosome I and III	cnt1	cnt1qL1	accgttgcaacttacatcagc	ChIP
		cnt1qR1	ggtcgccaaatagcaatgag
18S ribosomal RNA	18S	18sqL1	tttctaggaccgccgtaatg	ChIP
		18sqR1	tgctttcgcagtagttcgtc
28S ribosomal RNA	28S#1	28sqL1	cccttgtcgcttaattggac	ChIP
		28sqR1	tacattccggcaccttaacc
28S ribosomal RNA	28S#2	28sqL2	atcgtagaagatgggcgatg	ChIP and RT-qPCR
		28sqR2	tgcttacaataccccgttcc
Replication Fork Barrier within the repetitions of rDNA	Rfb2	rfb2qL1	gtgcaaggagctatcttggtg	ChIP
		rfb2qL1	gtgcaaggagctatcttggtg
Replication Fork Barrier within the repetitions of rDNA	Nts#2	ntsqL2	ggctggatctggcaaaaag	ChIP
		ntsqR2	tccagccttctccatttcac
SPCC13B11.01	Adh1	adh1-entreREZ-FW	tgagctcgtcaagtcctttg	ChIP
		adh1-entreREZ-RV	tgacagcctcaatcatgtcg
SPBC32H8.12c	Act1	act1qL0	aacgctcgtttccgatagtg	ChIP
		act1qR0	acgtcgctttggactttgag
SPBC19C2.07	Fba1	fba1qL1	tcaagaccaccaacgacaag	ChIP and RT-qPCR
		fba1qR1	aggcgaattgggtatcagtg
SPAC27E2.11c	27E2.11c	27E2.11cqL1	tcccctgtttagcatggaag	ChIP
		27E2.11cqR1	caagggctgttttgtcactg
SPBC14F5.04c	Pgk1	pgk1qL3	aggcattgagaaggaagtgg	ChIP
		pgk1qR3	tcttggagggtaaggctcttc
SPBTRNAGLN.04	Gln.04	gln4qL3	gaaaattaaagcaaaaaccttgg	ChIP
		gln4qR3	tgttctttgcgtaccgtgtc
SPCTRNASER.11 & SPCTRNAMET.07	Met.07	c417qL1	aggttcaaatcctgctggtg	ChIP and RT-qPCR
		c417qR1	tgggacctacgggttatgag
SPBTRNAARG.04	Arg.04	arg4qL3	tgtgttgtataccgtcatgtcc	ChIP
		arg4qR3	tttgtgcacggcatgtagac
SPCTRNASER.13	Ser.13	ser13qL1	cgcaaatgagcctttaccag	ChIP
		ser13qR1	tacagccccaaactgactgac
SPCTRNASER.13	Ser13#	ser13 qL2	cgagtggttttaaggcgttc	RT-qPCR
		ser13 qR2	tcgacaacggcaggattc
SPCTRNAPRO.09	Pro.09	pro9qL1	tggcccttaatgtgatcgtg	ChIP
		pro9qR1	gaaggcatcgaagcaagatg
SPCTRNAPRO.09	Pro.09#	pro9 qL2	gccgtttggtctagtggtatg	RT-qPCR
		pro9 qR2	ttgggctgttgtgggaatc
SPBTRNATYR.04	Tyr.04	tyr4qL1	caagcaccggctatacaacac	ChIP
		tyr4qR1	tggaagagagcttgccttagtg
SPBTRNATYR.04	Tyr.04#	tyr4_FW	tggtgtagttggttatcacatcc	RT-qPCR
		tyr4_RV1	aatctcctgagccagaatcg
SPBTRNAGLY.05	Gly.05	gly05qL1	gacgttgtgctaaaaggtgttg	ChIP
		gly05qR1	ggaaatcgagcagaggtcag
common to all 5S rRNA	5S rRNA	arg9qL1	taggcgaaaacaccagttcc	ChIP and RT-qPCR
		arg9qR1	ttcccatgttgtctccaacc
5S rRNA SPRRNA.37	rDNA.37	rDNA37qL1	taggatcgctgagaatccatc	ChIP
		rDNA37qR1	tggattaaaacacattgcttgc
