# Supplementary material for: RNA Processing Factors Swd2.2 and Sen1 Antagonize RNA Pol III-Dependent Transcription and the Localization of Condensin at Pol III Genes
Source: PLoS Genet. 2014 Nov 13;10(11):e1004794. doi: 10.1371/journal.pgen.1004794 (PMC4230746; doi:10.1371/journal.pgen.1004794)
Supplement: Table S2 — Identification by mass-spectrometry analysis of the proteins associated with Sen1 in fission yeast. (XLSX) [file pgen.1004794.s014.xlsx]

## Sheet: Feuil1
	Table S2: Identification by mass-spectrometry analysis of the proteins associated with Sen1 in fission yeast
	The proteins in black bound in a non-specific manner to Sen1 as they were also identified in a no-tag control
	Accession	Coverage	# Peptides	MW [kDa]	Score	Description
	Q92355	25.73	73	192.425	2055.57	Helicase sen1
	O94666	21.14	40	157.462	1169.11	DNA-directed RNA polymerase III subunit rpc1
	Q10233	19.91	37	130.155	1029.28	DNA-directed RNA polymerase III subunit RPC2
	O74883	48.76	19	27.3678	667.176	DNA-directed RNA polymerase III subunit rpc5
	Q9C106	24.2	22	68.3248	544.83	DNA-directed RNA polymerase III subunit rpc3
	O94616	39.08	20	39.1302	518.191	DNA-directed RNA polymerases I and III subunit RPAC1
	Q8WZJ8	30.95	8	24.3277	216.117	DNA-directed RNA polymerase III subunit rpc31
	P50522	9.13	5	49.6289	182.085	Elongation factor 1-alpha-A
	Q9C0Z9	20.93	5	14.9176	180.637	DNA-directed RNA polymerase III subunit rpc9
	O74857	17.88	6	36.8485	163.311	DNA-directed RNA polymerase III subunit rpc4
	O13672	9.27	4	28.589	161.81	60S ribosomal protein L8
	O43026	7.46	4	35.6523	149.983	Glyceraldehyde-3-phosphate dehydrogenase 2
	P09322	45.63	6	11.4165	145.24	Histone H4
	O13877	29.58	6	8.27025	141.29	DNA-directed RNA polymerases I, II, and III subunit Rpb10
	Q09177	17.6	4	13.7127	134.508	DNA-directed RNA polymerases I and III subunit RPAC2
	P35551	7.54	3	32.0208	130.028	rRNA 2'-O-methyltransferase fibrillarin
	P40847	11.02	3	29.1087	129.45	Switch-activating protein 1
	Q10264	5.71	4	63.0361	129.364	DNA cross-link repair protein pso2/snm1
	O13896	18.35	3	12.8068	125.378	DNA-directed RNA polymerase III subunit RPC10
	P09988	31.62	5	15.3475	112.102	Histone H3.1/H3.2
	O94438	10.32	2	28.5036	107.77	40S ribosomal protein S1-B
	O94553	8.97	3	33.9286	104.793	Probable DNA-directed RNA polymerase III subunit rpc6
	Q92372	3.61	2	68.1542	95.4521	Replication factor A protein 1
	P09627	3.05	2	99.8204	84.3368	Plasma membrane ATPase 1
	O14007	4.01	2	53.0769	65.14	H/ACA ribonucleoprotein complex subunit 4
	P04909	18.18	3	13.8697	62.4142	Histone H2A-alpha
