# Supplementary material for: RNA Processing Factors Swd2.2 and Sen1 Antagonize RNA Pol III-Dependent Transcription and the Localization of Condensin at Pol III Genes
Source: PLoS Genet. 2014 Nov 13;10(11):e1004794. doi: 10.1371/journal.pgen.1004794 (PMC4230746; doi:10.1371/journal.pgen.1004794)
Supplement: Table S3 — Yeast strains used in this study. (XLSX) [file pgen.1004794.s015.xlsx]

## Sheet: Feuil1
	Table S3: strains used in this study
	All strains are ura4- leu1-32
	LY112	h+
	LY270	h-	nda3KM311
	LY2076	h+	ARS::nmt1-RnhA::Leu2+
	LY1070	h+	cut3-477ts
	LY1301	h+	cut3-477 sen1∆::KanR
	LY1702	h+	cut3-477 swd2.2∆::HygroR
	LY3253	h+	cut3-477 swd2.2∆::HygroR sen1∆::KanR
	LY2558	h+	cut3-477 swd2.2∆::HygroR sen1∆::KanR top1∆::natR
	LY395	h-	cut3-GFP::ura4+
	LY2281	h?	cut3-gfp::ura4+ swd2.2∆::HygroR sen1∆::KanR
	LY378	h-	cut3-GFP::ura4+ nda3KM311
	LY2456	h+	cut3-GFP::ura4+ nda3KM311 ARS::nmt1-RnhA::Leu2+
	LY2336	h+	sen1-GFP::KanR
	LY2361	h+	sen1-GFP::KanR swd2.2∆::hygR
	LY3034	h+	sen1-GFP::KanR ARS::nmt1-RnhA::Leu2+
	LY2557	h+	rnh1-gfp::KanR
	LY2465	h+	rnh1-D129N-gfp::KanR
	LY2544	h+	ARS::nmt1-RnhA::Leu+ rnh1-D129N-gfp::KanR
	LY2527	h?	swd2.2∆::HygroR sen1∆::KanR rnh1-D129N-gfp::KanR
	LY3018	h+	ARS::nmt1-RnhA::Leu2+ swd2-2∆::HygroR sen1∆::NatR cut3-gfp::ura4+
	LY270	h-	nda3-KM311
	LY2530	h+	nda3-KM311 rnh1-D129N-gfp::KanR
	LY3247	h+	Top1-3flag-NatR
	LY3255	h+	Top1-3flag-NatR swd2.2∆::HygroR sen1∆::KanR
	LY1391	h+	Top2-gfp::his3+
	LY3300	h+	Top2-gfp::his3+sen1∆::KanR swd2.2∆::HygroR
	LY3250	h+	cut3-gfp::ura4+ swd2.2∆::HygroR sen1∆::KanR top1∆::NatR
